# Supplementary material for: DNA Content in Extracellular Vesicles Isolated from Porcine Coronary Venous Blood Directly after Myocardial Ischemic Preconditioning
Source: PLoS One. 2016 Jul 19;11(7):e0159105. doi: 10.1371/journal.pone.0159105 (PMC4951030; doi:10.1371/journal.pone.0159105)
Supplement: S2 Fig — (ZIP) [file pone.0159105.s002.zip]

Archive with 9 entries (8 files):
- S1 supporting information 2/__MACOSX/
- S1 supporting information 2/__MACOSX/S2A Fig.tif
- S1 supporting information 2/__MACOSX/S2B Fig.tif
- S1 supporting information 2/__MACOSX/S2C Fig.tif
- S1 supporting information 2/__MACOSX/S2D Fig.tif
- S1 supporting information 2/S2A Fig.tif
- S1 supporting information 2/S2B Fig.tif
- S1 supporting information 2/S2C Fig.tif
- S1 supporting information 2/S2D Fig.tif
